# Supplementary material for: Functional Characterization of Fp2Cas9, a Cold-Adapted Type II-C CRISPR Nuclease from Flavobacterium psychrophilum
Source: Int J Mol Sci. 2025 Nov 2;26(21):10681. doi: 10.3390/ijms262110681 (PMC12609912; doi:10.3390/ijms262110681)
Supplement: Supplementary file 1 [file ijms-26-10681-s001.zip]

Archive with 1 entries (1 files):
- ijms-3929515-supplementary.pdf
